# Supplementary material for: Dietary supplementation with milk‐derived Bifidobacterium animalis subsp. lactis relieves colitis‐linked reproductive disorders via gut‐testis axis
Source: IMetaOmics. 2025 Jan 2;2(1):e49. doi: 10.1002/imo2.49 (PMC12806342; doi:10.1002/imo2.49)
Supplement: Supplementary file 1 — TABLE: S1 PCR primers. [file IMO2-2-e49-s001.xlsx]

## Sheet: S1
Table S1 PCR primers.
Gene	Forward primer	Reverse primer
GAPDH	5’-GCATCTTCTTGTGCAGTGCC-3’	5’-TACGGCCAAATCCGTTCACA-3’
IL-6	5’-CTGATGCTGGTGACAACCAC-3’	5’-TCCACGATTTCCCAGAGAAC-3’
Occludin	5’-TTGAAAGTCCACCTCCTTACAGA-3’	5’-CCGGATAAAAAGAGTACGCTGG-3’
ZO-1	5’-GACCAATAGCTGATGTTGCCAGAG-3’	5’-TATGAAGGCGAATGATGCCAGA-3’
Claudin-2	5’-GGCTGTTAGGCACATCCAT-3’	5’-TGGCACCAACATAGGAACTC-3’
MLCK-1	5’-GCGTGATCAGCCTGTTCTTTCTAA-3’	5’-GCCCCATCTGCCCTTCTTTGACC-3’
